# Supplementary material for: The Effect of Digital Literacy Training on Physical Activity App Acceptance and Behavioral Intentions Among Older Women: An Experimental Study
Source: Int J Environ Res Public Health. 2026 Apr 13;23(4):489. doi: 10.3390/ijerph23040489 (PMC13116906; doi:10.3390/ijerph23040489)
Supplement: Supplementary file 1 [file ijerph-23-00489-s001.zip]

Archive with 1 entries (1 files):
- ijerph-4185866-supplementary.pdf
